# Supplementary material for: Ralstonia syzygii, the Blood Disease Bacterium and Some Asian R. solanacearum Strains Form a Single Genomic Species Despite Divergent Lifestyles
Source: PLoS One. 2011 Sep 8;6(9):e24356. doi: 10.1371/journal.pone.0024356 (PMC3169583; doi:10.1371/journal.pone.0024356)
Supplement: Table S1 — Overview of genomes in the R. solanacearum species complex. (XLS) [file pone.0024356.s001.xls]

## Sheet: Genome Overview
strains	origine	isolated from	phylotype	Sequences length				GC%				# CDS				# unk. Func.				Protein coding density (%)				CDS av. length				rRNA operons				# tRNA
				C	MP	p	Tot.	C	MP	p	Av.	C	MP	p	Tot.	C	MP	p	Tot.	C	MP	p	Av.	C	MP	p	Av.	C	MP	p	Tot.	C	MP	p	Tot.
GMI1000	French Guyane	Tomato	I	3716413	2094509	-	5810922	67.04	66.9	-	66.9895	3704	1931	-	5635	NA	NA	-	NA	89.37	88.92	-	89.2078	912.25	998.81	-	943.45	3	1	-	4	54	3	-	57	Salanoubat et al., 2002
CFBP2957	French West Indies	Tomato	IIA	3539015	2144387	-	5683402	66.4	66.51	-	66.4415	3460	1850	-	5310	681	681	-	1362	85.4	84.96	-	85.234	908	1037.7	-	956.937	1	0	-	1	51	5	-	56	Remenant et al, 2010
Molk2	Indonesia	Banana	IIB1	NA	NA	-	5862101	NA	NA	-	66.68	NA	NA	-	5438	NA	NA	-	NA	NA	NA	-	76.3	NA	NA	-	896.89	NA	NA	-	1	NA	NA	-	NA	Guidot et al.,2009
IPO1609	Netherlands	Patato	IIB3	NA	NA	-	5523292	NA	NA	-	66.67	NA	NA	-	5203	NA	NA	-	NA	NA	NA	-	80.66	NA	NA	-	990.75	NA	NA	-	1	NA	NA	-	NA	Guidot et al.,2009
CMR15	Cameroon	Tomato	III	3594081	1963952	35008	5593041	66.84	66.86	61.29	66.8123	3450	1656	43	5149	532	532	18	1082	87.81	84.77	88.62	86.7476	936.36	1052.65	723.7	723.7	2	1	0	3	55	4	0	59	Remenant et al, 2010
PSI07	Indonesia	Tomato	IV	3508632	2084845	12811	5606288	66.5	66.13	60.95	66.3497	3384	1840	23	5247	622	622	15	1259	87.73	85.38	71.9	86.8199	942.89	1049.88	433.04	981.512	1	0	0	1	48	1	0	49	Remenant et al, 2010
BDB	Indonesia	Banana	IV	3574388	1584610	-	5158998	66.65	66.1	-	66.4811	3212	1417	-	4629	488	196	-	684	85.31	84.11	-	84.9414	935.07	951.57	-	940.138	1	0	-	1	33	12	-	45	this study
Rsy	Indonesia	Clove	IV	3680625	1743366	-	5423991	65.8	66.01	-	65.8675	3424	1443	-	4867	495	319	-	814	85.57	81.91	-	84.3936	923.13	992.83	-	945.533	2	0	-	2	49	1	-	50	this study
Av.				3.60219e+06	1.93594e+06	23909.5	5.58275e+06	66.5383	66.4183	61.12	66.5365	3439	1689.5	33	5184.75	563.6	470	16.5	1040.2	86.865	85.0083	80.26	84.288	926.283	1013.91	578.37	922.364	1.66667	0.333333	0	1.75	48.3333	4.33333	0	52.6667
	C = Chromosome
	MP = Megaplasmide
	p = plasmide
	Tot. = total
	Av = average
	# CDS = Coding sequence percentage
	# unk. Func. = protein of unknown function
