# Supplementary material for: Ralstonia syzygii, the Blood Disease Bacterium and Some Asian R. solanacearum Strains Form a Single Genomic Species Despite Divergent Lifestyles
Source: PLoS One. 2011 Sep 8;6(9):e24356. doi: 10.1371/journal.pone.0024356 (PMC3169583; doi:10.1371/journal.pone.0024356)
Supplement: Table S2 — A: percentage of CDS in synteny and average number of CDS per synteny with PSI07 as reference strain. B: PSI07 chromosome and megaplasmid alignment with the complete genome of BDB and R. syzygii. (XLS) [file pone.0024356.s002.xls]

## Sheet: A - Synteny
								%	percentage of CDS in synteny
								Avrg. Nb.	Average number of CDS per synton
		Chromosome		Megaplasmid
		%	Avrg. Nb.	%	Avrg. Nb.
	R. syzygii R24	85.94	18.95	69.85	12.25
	R. sol. GMI1000	85.28	14.75	69.39	8.85
	R. sol. Molk2	84.62	11.03	71.1	6.43
	R.sol. IPO1609	82.38	13.26	64.82	6.01
	R. sol. CMR15	81.93	21.5	67.16	10.16
	R. sol. CFBP2957	81.22	16.54	70.13	8.9
	BDB R229	69.99	12.62	39.86	6.01
