# Supplementary material for: Ralstonia syzygii, the Blood Disease Bacterium and Some Asian R. solanacearum Strains Form a Single Genomic Species Despite Divergent Lifestyles
Source: PLoS One. 2011 Sep 8;6(9):e24356. doi: 10.1371/journal.pone.0024356 (PMC3169583; doi:10.1371/journal.pone.0024356)
Supplement: Table S3 — R. solanacearum virulence genes (updated from Remenant et al [3] ). (XLS) [file pone.0024356.s003.xls]

## Sheet: virulence factors
		phylotype I	Phylotype IIB		Phylotype IIA	Phylotype III	Phylotype IV
		GMI1000	IPO1609	Molk2	CFBP2957	CMR15	PSI07	BDB	R. sy.	comments
EPS biosynthetic genes	epsA	RSp1020	RALIP_3978	RALMO_1327	RCFBPv3_mp20465	CMR15v4_mp20100	RPSI07_mp1014	BDBv4_180121		EPS I polysaccharide export outer membrane protein
	epsP	RSp1019		RALMO_1328	RCFBPv3_mp20464	CMR15v4_mp20099	RPSI07_mp1013	BDBv4_180122	RALSYv4_mp10702	Low molecular weight protein-tyrosine-phosphatase epsP
	epsB	RSp1018	RALIP_3979	RALMO_1329	RCFBPv3_mp20463	CMR15v4_mp20098	RPSI07_mp1012	BDBv4_180123	RALSYv4_mp10701	Tyrosine-protein kinase epsB (EPS I polysaccharide export protein epsB)
	epsC	RSp1017	RALIP_3980	RALMO_1330	RCFBPv3_mp20462	CMR15v4_mp20097	RPSI07_mp1011	BDBv4_180124	RALSYv4_mp10700	UDP-N-acetylglucosamine 2-epimerase
	epsD	RSp1016	RALIP_3981	RALMO_1331	RCFBPv3_mp20461	CMR15v4_mp20096	RPSI07_mp1010	BDBv4_180125	RALSYv4_mp10699	NDP-N-acetyl-D-galactosaminuronic acid dehydrogenase
	epsE	RSp1015	RALIP_3982	RALMO_1332	RCFBPv3_mp20460	CMR15v4_mp20095	RPSI07_mp1009	BDBv4_180126	RALSYv4_mp10698	EPS I polysaccharide export inner membrane protein
	epsF	RSp1014	RALIP_3983	RALMO_1333	RCFBPv3_mp20459	CMR15v4_mp20094	RPSI07_mp1008	BDBv4_180127	RALSYv4_mp10697	EPS I polysaccharide export inner membrane protein
	epsR	RSp0338	RALIP_0973	RALMO_1941	RCFBPv3_mp10361	CMR15v4_mp10312	RPSI07_mp0311		RALSYv4_mp10127	Negative regulator of exopolysaccharide production
Cell Wall Degrading Enzymes (CWDE)	pehB	RSc1756	RALIP_1534	RALMO_2518	RCFBPv3_11765	CMR15v4_11765	RPSI07_0327	BDBv4_110041	RALSYv4_20112	Exo-poly-galacturonosidase
	pehC	RSp0833	RALIP_4159	RALMO_1467	RCFBPv3_mp20277	CMR15v4_mp10809	RPSI07_mp0777	BDBv4_mp80066	RALSYv4_mp10493	Polygalacturonase
	egl	RSp0162	RALIP_2741	RALMO_5000	RCFBPv3_mp10153 / RCFBPv3_10201	CMR15v4_mp10129	RPSI07_mp0109	BDBv4_120007	RALSYv4_mp30777	endoglucanase
	plcN	RSc0319	RALIP_2831	RALMO_3208		CMR15v4_30626	RPSI07_3091	BDBv4_100144	RALSYv4_30355	non hemolytic phospholipase C
Response to host defenses	katE	RSp1581	RALIP_4745	RALMO_4827	RCFBPv3_mp30465	CMR15v4_mp30228	RPSI07_mp1685	BDBv4_mp60042	RALSYv4_mp30551	catalase hydroperoxidase HpiI oxidoreductase
	oxyR	RSc2690	RALIP_1895	RALMO_0984	RCFBPv3_10758	CMR15v4_10719	RPSI07_0821	BDBv4_80160	RALSYv4_10952	Hydrogen peroxide-inducible gene activator
	dinF	RSp0283	RALIP_1036	RALMO_2001	RCFBPv3_mp10307	CMR15v4_mp10258	RPSI07_mp0270	BDBv4_mp80021	RALSYv4_mp10080	DNA-damage-inducible SOS response protein
	acrA	RSc0011	RALIP_1285	RALMO_3492	RCFBPv3_21436	CMR15v4_30902	RPSI07_3369	BDBv4_110295	RALSYv4_30032	component of acridine efflux pump, multidrug efflux system
	acrB	RSc0010	RALIP_1284	RALMO_3493	RCFBPv3_21437	CMR15v4_30903	RPSI07_3370	BDBv4_110296	RALSYv4_30031	component of acridine efflux pump, multidrug efflux system
Key virulence regulators	phcA	RSc2748	RALIP_1832	RALMO_0921	RCFBPv3_10702	CMR15v4_10665	RPSI07_0762	BDBv4_150133	RALSYv4_11024	transcriptional regulator, LysR family
	phcB	RSc2735	RALIP_1845	RALMO_0934	RCFBPv3_10715	CMR15v4_10678	RPSI07_0775	BDBv4_150146	RALSYv4_11010	regulatory protein, SAM-dependent methyltransferase domain
	vsrA	RSc0289	RALIP_2797	RALMO_1302	RCFBPv3_21203	CMR15v4_30658	RPSI07_3124	BDBv4_100111	RALSYv4_30323	Transmembrane sensor kinase
	vsrD	RSc0292	RALIP_2801	RALMO_3236	RCFBPv3_21200	CMR15v4_30654	RPSI07_3121	BDBv4_100114	RALSYv4_30326	response regulator, LuxR family
	vsrB	RSc2456	RALIP_0264	RALMO_4559	RCFBPv3_10969	CMR15v4_10921	RPSI07_1018	BDBv4_mp10272	RALSYv4_10769
	vsrC	RSc2455	RALIP_0265	RALMO_4558	RCFBPv3_10970	CMR15v4_10922	RPSI07_1019	BDBv4_mp10271	RALSYv4_10768
	xpsR	RSp1003	RALIP_3994	RALMO_1344	RCFBPv3_mp20447	CMR15v4_mp20083	RPSI07_mp0997	BDBv4_180138	RALSYv4_mp10684
	pehS	RSc2808	RALIP_1781	RALMO_0870	RCFBPv3_10652	CMR15v4_10607	RPSI07_0699	BDBv4_150066	RALSYv4_11108	sensor histidine kinase transcription regulator
	pehR	RSc2807	RALIP_1782	RALMO_0871	RCFBPv3_10653	CMR15v4_10608	RPSI07_0700	BDBv4_150067	RALSYv4_11107	response regulator receiver, FIS type, sigma 54 interacting region
	solI	RSc3286	RALIP_3612		RCFBPv3_10191	CMR15v4_10180	RPSI07_0160	BDBv4_110382	RALSYv4_20272
	solR	RSc3287	RALIP_3611	RALMO_3582	RCFBPv3_10190	CMR15v4_10179	RPSI07_0159	BDBv4_110383	RALSYv4_20273	Transcriptional activator
Chemotaxis	cheA	RSp1408	RALIP_1069	RALMO_1284	RCFBPv3_mp30180	CMR15v4_mp30070	RPSI07_mp1397	BDBv4_mp10136	RALSYv4_mp30284
	cheW	RSp1407	RALIP_1068	RALMO_1285	RCFBPv3_mp30179	CMR15v4_mp30069	RPSI07_mp1396	BDBv4_mp10135	RALSYv4_mp30283	chemotaxis protein; regulation
Swimming motility	fliC	RSp0382	RALIP_0943	RALMO_1912	RCFBPv3_mp10409	CMR15v4_mp10358	RPSI07_mp0338		RALSYv4_mp10156
	flgM	RSp0340	RALIP_0971	RALMO_1939	RCFBPv3_mp10365	CMR15v4_mp10314	RPSI07_mp0313	BDBv4_150189	RALSYv4_mp10130
Twitching motility	pilA	RSc0558	RALIP_0088	RALMO_2291	RCFBPv3_20916	CMR15v4_20341	RPSI07_2796	BDBv4_80470	RALSYv4_30703
	pilP	RSc2972	RALIP_5167	RALMO_2683	RCFBPv3_10478	CMR15v4_10423	RPSI07_0526	BDBv4_130071	RALSYv4_11350
Type III effectors & putative effectors	GALA1	RSp0914	RALIP_2539			CMR15v4_mp10139	RPSI07_mp1048	BDBv4_180086		LRR F-box protein, Interaction with SKP1-like proteins
	GALA2	RSp0672	RALIP_4243	RALMO_1630	RCFBPv3_mp20113	CMR15v4_mp10641	RPSI07_mp0901			LRR F-box protein
	GALA3	RSp0028	RALIP_4947	RALMO_4655	RCFBPv3_mp10032	CMR15v4_mp10028	RPSI07_mp0038	BDBv4_mp70163	RALSYv4_mp30691	LRR F-box protein, Interaction with SKP1-like proteins
	GALA4	RSc1800	RALIP_1578	RALMO_2474	RCFBPv3_11806	CMR15v4_11805	RPSI07_1840	BDBv4_mp60099		LRR F-box protein
	GALA5	Rsc1801	RALIP_1577	RALMO_2473	RCFBPv3_11807	CMR15v4_11806	RPSI07_1841	BDBv4_mp60098	RALSYv4_40781	LRR F-box protein, Interaction with SKP1-like proteins
	GALA6	RSc1356	RALIP_2539	RALMO_0662	RCFBPv3_20073	CMR15v4_20567	RPSI07_2010	BDBv4_30150	RALSYv4_10085	LRR F-box protein, Interaction with SKP1-like proteins
	GALA7	Rsc1357	RALIP_2538	RALMO_0663	RCFBPv3_20072	CMR15v4_20568	RPSI07_2009	BDBv4_30149	RALSYv4_10084	LRR F-box protein, Host specificity factor on medicago truncatula
	GALA8					CMR15v4_10224				LRR F-box protein
	SKWP1	RSc3401	RALIP_1360	RALMO_2882	RCFBPv3_10063	CMR15v4_10066			RALSYv4_30978	Heat/armadillo-related repeats
	SKWP2	RSp1374	RALIP_3671	RALMO_0367	RCFBPv3_mp30140	CMR15v4_mp30022	RPSI07_mp1356			Heat/armadillo-related repeats
	SKWP3	RSp0930	RALIP_4041	RALMO_1374	RCFBPv3_mp20430	CMR15v4_mp20011	RPSI07_mp0961	BDBv4_180167	RALSYv4_mp10618	Heat/armadillo-related repeats
	SKWP4	RSc1839	RALIP_0862	RALMO_3999	RCFBPv3_11536	CMR15v4_11844	RPSI07_1851		RALSYv4_mp10652	Heat/armadillo-related repeats
	SKWP5	RSp0296	RALIP_1360	RALMO_2016	RCFBPv3_20594	CMR15v4_mp10270	RPSI07_2524	BDBv4_mp40027		Heat/armadillo-related repeats
	SKWP6	RSc2130								Heat/armadillo-related repeats
	HLK1	RSc1386	RALIP_1518	RALMO_2458	RCFBPv3_11850	CMR15v4_20596	RPSI07_1976	BDBv4_30116	RALSYv4_10055
	HLK2	RSp0215	RALIP_0823	RALMO_5046	RCFBPv3_mp10201	CMR15v4_mp10182	RPSI07_mp0160	BDBv4_80615	RALSYv4_mp30819
	HLK3	RSp0160	RALIP_5061	RALMO_4998	RCFBPv3_mp10151	CMR15v4_mp10127	RPSI07_mp0106	BDBv4_120002	RALSYv4_mp30773
	SspH1 family	Rsc1349	RALIP_2548	RALMO_0654	RCFBPv3_20079	CMR15v4_20562	RPSI07_2017	BDBv4_30158
	ripB	Rsc0245	RALIP_1092	RALMO_3281	RCFBPv3_21249	CMR15v4_30701	RPSI07_3166	BDBv4_100065	RALSYv4_30258	Nucleoside hydrolase domain
	popW	Rsc2775	RALIP_1816	RALMO_0904	RCFBPv3_10686	CMR15v4_10642	RPSI07_0735	BDBv4_150104		Harpin with pectate lyase domain
	AvrPphD family	RSp0304	RALIP_1016	RALMO_1984	RCFBPv3_mp10324	CMR15v4_mp10274	RPSI07_mp0284	BDBv4_mp80034	RALSYv4_mp10094	Required for full virulence on tomato
	HopG1 family	RSp0323	RALIP_0993	RALMO_1960	RCFBPv3_mp10346	CMR15v4_mp10293
	HopAV1 family	Rsp0732		RALMO_1571	RCFBPv3_mp20171	CMR15v4_mp10702				Coiled-coil domain
	popC	RSp0875	RALIP_4110		RCFBPv3_mp20320	CMR15v4_mp10856	RPSI07_mp0822	BDBv4_mp80113		Leucine Rich repeats
	HopR1 family	Rsp1281	RALIP_3888	RALMO_0100	RCFBPv3_mp20553	CMR15v4_mp20384	RPSI07_mp1097	BDBv4_mp60715	RALSYv4_mp10794
	PopP1 (YopJ family)	RSc0826								S/T acetyltransferase domain, avirulence factor on some petunia lines
	AvrBs3 family	Rsc1815		RALMO_4784		CMR15v4_11821	RPSI07_mp1569	BDBv4_mp10061		35AA repeats units
	RipT (YopT family)	RSc3212					RPSI07_mp1577	BDBv4_mp10053	RALSYv4_20201	Cysteine protease domain
	HopH1 family	Rsc3290	RALIP_3606	RALMO_5157				BDBv4_110388
	AvrPphE family	Rsc3369	RALIP_3509	RALMO_3681	RCFBPv3_10094	CMR15v4_10099	RPSI07_0072	BDBv4_110117	RALSYv4_20364
	HopH1 family	RSp0572
	AvrPphF family	RSp0822			RCFBPv3_mp20263	CMR15v4_mp10795
	-	Rsp1239	RALIP_3892	RALMO_0096	RCFBPv3_mp20549	CMR15v4_mp20344	RPSI07_mp1273	BDBv4_160045	RALSYv4_mp30162
	HopAA1 family	Rsp1277	RALIP_3696	RALMO_0337	RCFBPv3_mp30115	CMR15v4_mp20380
	-	Rsc0041	RALIP_1264	RALMO_3461	RCFBPv3_21404	CMR15v4_30863	RPSI07_3337	BDBv4_110261
	AvrA	RSc0608	RALIP_0153	RALMO_2224	RCFBPv3_20856	CMR15v4_30289	RPSI07_2742	BDBv4_80524	RALSYv4_30761	Avirulence factor on Nicotiana species
	-	RSc1475	RALIP_1496	RALMO_2427	RCFBPv3_11870	CMR15v4_20684	RPSI07_1893	BDBv4_20037
	-	RSc3272	RALIP_3630	RALMO_3565	RCFBPv3_10208	CMR15v4_10195	RPSI07_0175	BDBv4_110366	RALSYv4_20256
	-	Rsp0731		RALMO_1569	RCFBPv3_mp20172	CMR15v4_mp10701	RPSI07_mp0625		RALSYv4_mp10413
	-	Rsp0845	RALIP_4143	RALMO_1454	RCFBPv3_mp20289	CMR15v4_mp10824	RPSI07_mp0790	BDBv4_mp80079	RALSYv4_mp10506
	popB	Rsp0876	RALIP_4109	RALMO_1416	RCFBPv3_mp20321	CMR15v4_mp10857	RPSI07_mp0823	BDBv4_mp80115	RALSYv4_mp10539
	popA	Rsp0877	RALIP_4108	RALMO_1415	RCFBPv3_mp20322	CMR15v4_mp10858	RPSI07_mp0824		RALSYv4_mp10540	Harpin, Formation of ion-conducting pores
	-	Rsp0882	RALIP_4091	RALMO_1407	RCFBPv3_mp20329	CMR15v4_mp10866	RPSI07_mp0830	BDBv4_mp40108	RALSYv4_mp10546
	-	RSp1022	RALIP_3975	RALMO_1325	RCFBPv3_mp20467	CMR15v4_mp20102	RPSI07_mp1017	BDBv4_180117	RALSYv4_mp10706
	-	RSp1236	RALIP_3714	RALMO_0276	RCFBPv3_mp30062	CMR15v4_mp30137	RPSI07_mp1445
	AWR2, RipA	RSp0099	RALIP_4983	RALMO_4617	RCFBPv3_mp10070	CMR15v4_mp10070	RPSI07_mp0069	BDBv4_mp70197	RALSYv4_mp30729	Required for full virulence on tomato
	AWR3	RSp0846	RALIP_4141	RALMO_1453	RCFBPv3_mp20290	CMR15v4_mp10825	RPSI07_mp0791	BDBv4_mp80081	RALSYv4_mp10507
	AWR4	RSp0847	RALIP_4139	RALMO_1450	RCFBPv3_mp20291	CMR15v4_mp10826	RPSI07_mp0792	BDBv4_mp80083	RALSYv4_mp10508
	AWR5	RSp1024	RALIP_3969	RALMO_1316	RCFBPv3_mp20473	CMR15v4_mp20106	RPSI07_mp1022	BDBv4_180113	RALSYv4_mp10720
	AWR1	RSc2139
	-	Rsp0257	RALIP_4583	RALMO_5100	RCFBPv3_mp10259	CMR15v4_mp10230	RPSI07_mp0223	BDBv4_70021	RALSYv4_mp10054	Ankyrin repeats
	-	RSc0321	RALIP_2833	RALMO_3206	RCFBPv3_21172	CMR15v4_30624	RPSI07_3089	BDBv4_100147	RALSYv4_30357
	-	RSc0824
	PopP2	RSc0868				CMR15v4_30019				Functionnal NLS, S/T acetyltransferase domain, avirulence factor on Arabidopsis
	-	RSc0895					RPSI07_2492
	-	RSc1723
	-	RSc2101	RALIP_3264	RALMO_4212	RCFBPv3_11288	CMR15v4_11276	RPSI07_1328	BDBv4_mp10048	RALSYv4_10445
	-	RSc2359
	-	RSc3174					RPSI07_0301		RALSYv4_20132
	-	RSp0193				CMR15v4_mp10167	RPSI07_mp0143	BDBv4_80598	RALSYv4_mp30797	Pentatricopeptide repeat domain
	-	RSp0213					RPSI07_mp0156	BDBv4_80611
	-	Rsp0216			RCFBPv3_11525	CMR15v4_mp10184	RPSI07_1860			S/T kinase domain
	-	RSp0218								oxydoreductase domain
	-	RSp0885	RALIP_4087	RALMO_1403	RCFBPv3_mp20332	CMR15v4_mp10869	RPSI07_mp0833	BDBv4_mp40105	RALSYv4_mp10550
	-	RSp1031	RALIP_3949	RALMO_0037	RCFBPv3_mp20492	CMR15v4_mp20114	RPSI07_mp1030	BDBv4_180105	RALSYv4_mp10729	Coiled-coil domain
	-	RSp1212
	-	RSp1384	RALIP_4540	RALMO_0377	RCFBPv3_mp30150	CMR15v4_mp30042	RPSI07_mp1372	BDBv4_mp10111	RALSYv4_mp30258
	-	RSp1388	RALIP_4545	RALMO_0382	RCFBPv3_mp30157	CMR15v4_mp30047	RPSI07_mp1376	BDBv4_mp10115	RALSYv4_mp30263
	-	RSp1460		RALMO_1231	RCFBPv3_mp30206	CMR15v4_mp30120	RPSI07_mp1428	BDBv4_180188	RALSYv4_mp30314
	-	RSp1475			RCFBPv3_mp30249	CMR15v4_mp30137	RPSI07_mp1445
	-	RSp1582			RCFBPv3_mp30467	CMR15v4_mp30229	RPSI07_mp1687	BDBv4_mp60046	RALSYv4_mp30554
	-	RSp1601	RALIP_3044	RALMO_4815	RCFBPv3_mp30479	CMR15v4_mp30245	RPSI07_mp1701	BDBv4_mp60060	RALSYv4_mp30566
	-	RSc2132
	-	RSp0879	RALIP_4095	RALMO_1410	RCFBPv3_mp20326	CMR15v4_mp10860	RPSI07_mp0826	BDBv4_mp40113	RALSYv4_mp10542
	-	RSp1130	RALIP_3818	RALMO_0179	RCFBPv3_mp20625	CMR15v4_mp20237	RPSI07_mp1165	BDBv4_160130		Nudix hydrolase domain
	-			RALMO_1580	RCFBPv3_mp20163	CMR15v4_mp10691	RPSI07_mp0618	BDBv4_110334	RALSYv4_mp10406	lipase domain
	XopX family		RALIP_4696	RALMO_0336	RCFBPv3_mp30113
	SspHI family		RALIP_1493	RALMO_2425	RCFBPv3_11872		RPSI07_1895	BDBv4_20039	RALSYv4_40895
	OspD family		RALIP_4767	RALMO_4806	RCFBPv3_mp30488		RPSI07_mp1715	BDBv4_mp70032
	-		RALIP_0863	RALMO_5162	RCFBPv3_mp10565	CMR15v4_mp10526	RPSI07_2496	BDBv4_mp40004
	AvrPtoB family			RALMO_2447						E3 uibiquitin ligase domain
	-		RALIP_4839	RALMO_1729
	SKWP7			RALMO_1758	RCFBPv3_mp10566		RPSI07_mp1267	BDBv4_80239	RALSYv4_mp30156	Heat/armadillo-related repeats
	-			RALMO_1402			RPSI07_mp0834	BDBv4_mp40104
	AvrBs3 family			RALMO_4784	RCFBPv3_mp30501	CMR15v4_11821	RPSI07_mp1569	BDBv4_mp10061		35 AA repeats units
	AWR6		RALIP_1563	RALMO_2489
	-		RALIP_3273	RALMO_4221
	-		RALIP_4651	RALMO_1755						Internal repeats
	-		RALIP_3744	RALMO_0246	RCFBPv3_mp30040	CMR15v4_mp20321				Ankyrin repeats
	-		RALIP_4533	RALMO_0374	RCFBPv3_mp30148
	-			RALMO_1231	RCFBPv3_mp30206	CMR15v4_mp30120	RPSI07_mp1428	BDBv4_180188
	-		RALIP_1709	RALMO_1732						Leucin Rich repeats
	-		RALIP_4318
	-		RALIP_2394
