# Supplementary material for: Ralstonia syzygii, the Blood Disease Bacterium and Some Asian R. solanacearum Strains Form a Single Genomic Species Despite Divergent Lifestyles
Source: PLoS One. 2011 Sep 8;6(9):e24356. doi: 10.1371/journal.pone.0024356 (PMC3169583; doi:10.1371/journal.pone.0024356)
Supplement: Table S4 — Gene expression patterns of specific functional clusters in GMI1000 and UW551 in planta vs. in rich medium, and their presence in Phylotype IV strains PSI07, BDB, and R. syzygii. (XLS) [file pone.0024356.s004.xls]

## Sheet: Nitrate
Table: Gene expression patterns of specific functional clusters in GMI1000 and UW551 in planta vs. in rich medium, and their presence in Phylotype IV strains PSI07, BDB, and R. syzygii
Locus tag	Gene name	GMI1000 fold changea	UW551 fold changeb	GMI1000 abs log2 exp	UW551 abs log2 exp	PSI07	BDB	Rsy	GMI1000 gene description, based on annotation in NCBI database (role in virulence ref.)
Dissimilatory nitrate metabolism
RSp0972	narK1	11.959	3.978	11.245	9.56488	+	-	f	PUTATIVE NITRITE/NITRATE TRANSPORTER TRANSMEMBRANE PROTEIN
RSp0973	narK2	19.723	6.113	11.5412	11.5753	+	-	f	PROBABLE NITRITE/NITRATE TRANSPORTER TRANSMEMBRANE PROTEIN
RSp0974	narG	30.568	7.441	14.1947	11.6994	+	-	f	PROBABLE RESPIRATORY NITRATE REDUCTASE ALPHA CHAIN OXIDOREDUCTASE PROTEIN
RSp0976	narJ	39.913	7.396	13.071	10.4334	+	-	-	PUTATIVE RESPIRATORY NITRATE REDUCTASE OXIDOREDUCTASE PROTEIN
RSp0977	narI	58.453	22.259	13.8672	12.6598	+	-	-	PROBABLE RESPIRATORY NITRATE REDUCTASE TRANSMEMBRANE PROTEIN
RSp0978	mobB1	10.387	4.72	10.9305	10.0882	+	-	-	PROBABLE MOLYBDOPTERIN-GUANINE DINUCLEOTIDE BIOSYNTHESIS PROTEIN
RSp0979	narX	4.474	12.153	9.20688	12.483	+	f	f	PUTATIVE TRANSMEMBRANE NITRATE/NITRITE SENSOR KINASE TRANSCRIPTION REGULATOR PROTEIN
RSp0980	narL	4.867	3.8	11.4204	12.5818	+	+	+	PROBABLE NITRATE/NITRITE RESPONSE REGULATOR TRANSCRIPTION REGULATOR PROTEIN
RSp1503	aniA	86.777	12.2	13.2	10.9	+	f***	-	PROBABLE COPPER-CONTAINING NITRITE REDUCTASE (NO-FORMING), ANAEROBICALLY INDUCED OUTER MEMBRANE TRANSMEMBRANE PROTEIN
RSp1505	norB	51.3	30	13.2726	12.4148	+	+	-	PROBABLE NITRIC OXIDE REDUCTASE (SUBUNIT B) TRANSMEMBRANE PROTEIN
RSc3398	hmpX	43.2	10.6	13.4968	11.8986	+	+	+	PROBABLE FLAVOHEMOPROTEIN (HEMOGLOBIN-LIKE) TRANSMEMBRANE
RSp1368	nosZ	26.8	n.p.	11.6	n.p.	-	-	-	NITROUS-OXIDE REDUCTASE PRECURSER (Gonzalez, unpublished - GMI1000 only)
Assimilatory nitrate metabolism
RSc0379	nasD	1.2c	1.4i	7.97	9.7	+	+	+	PUTATIVE NITRATE ATP-BINDING ABC TRANSPORTER PROTEIN
RSc0380	nasE	3.313	1.8	9.16	8.77	+	+	+	PUTATIVE NITRATE TRANSMEMBRANE ABC TRANSPORTER PROTEIN
RSc0381	nasF	3.244	1.2i	9.83	9.989	+	+	+	PUTATIVE NITRATE TRANSPORTER PROTEIN
RSp1219	nasA	-1.3i	-1.2i	7.95	8.06	+	+	+	PUTATIVE ASSIMILATORY NITRATE REDUCTASE PRTOEIN
RSp1222	nirB	2.8	4	8.9	10.7	+	+	+	PROBABLE NITRITE REDUCTASE NADPH (LARGE SUBUNIT) OXIDOREDUCTASE PROTEIN
Motility
RSp0382	fliC	2.1	6.3	12.8222	14.8974	+	-	-	FLAGELLIN PROTEIN (Tans-Kersten 2001)
RSp0385	fliT	1.1i	9	11.4819	10.9164	+	-	-	PROBABLE FLAGELLAR PROTEIN FLIT
RSp1287	pilE1	1.8i	1.8	8.09615	8.09515	+	-	+	PROBABLE TYPE 4 FIMBRIAL BIOGENESIS SIGNAL PEPTIDE PROTEIN (Kang 2002)
RS05333	RSp1288	1.5	1.2i	8.07673	9.18308	+	-	+	PUTATIVE TYPE-4 FIMBRIAL BIOGENESIS PILY1-RELATED PROTEIN
RSp1290	pilW	1.8	1.6i	8.42431	8.2278	+	-	+	PUTATIVE TYPE 4 FIMBRIAL BIOGENESIS TRANSMEMBRANE PROTEIN
Stress response
RSp0283	dinF	2.0c	1.84	9.21428	8.33253	+	f	f	PROBABLE DNA-DAMAGE-INDUCIBLE F TRANSMEMBRANE PROTEIN (Brown 2007)
RS05460	RSp0310/acrF	1.6	-1.6	10.8124	9.75808	-	-	-	PROBABLE MACROLIDE-EFFLUX TRANSMEMBRANE PROTEIN
RSp0312	mexD	1.3i	-1.8	8.67578	8.75485	-	-	-	PROBABLE MULTIDRUG EFFLUX SYSTEM TRANSMEMBRANE PROTEIN
RSc0010	acrB	-2.9	-2.9	11.2	11.2	+	+	+	PUTATIVE ACRIFLAVIN RESISTANCE TRANSMEMBRANE PROTEIN (Brown 2007)
RSc0011	acrA	-4	-4.2	10.4	9.1	+	+	+	PROBABLE ACRIFLAVIN RESISTANCE LIPOPROTEIN A PRECURSOR (Brown 2007)
Oxygen-sensing and energy taxis
RSp1224	aer1	2.8	2.7	8.91835	8.7974	+	+	-	PROBABLE AEROTAXIS SENSOR RECEPTOR (CHEMOTAXIS TRANSDUCER) TRANSMEMBRANE PROTEIN (Yao 2007)
RSp0255	aer2	1.89	1.2i	7.89	7.15	+	+	+	PROBABLE AEROTAXIS SENSOR RECEPTOR (CHEMOTAXIS TRANSDUCER) TRANSMEMBRANE PROTEIN (Yao 2007)
Rsc1276	ccoN	5.6	4.8	13.5	12.5	+	+	+	PROBABLE CYTOCHROME C OXIDASE (SUBUNIT I) TRANSMEMBRANE PROTEIN( EC:1.9.3.1 ) (Clifford 2010)
a,bFold-change of genes in planta vs. rich medium in GMI1000 and UW551 (P<0.05)
cP>0.05
iP>0.05 but <2 fold change
f -fragmented in genome
