# Supplementary material for: Ralstonia syzygii, the Blood Disease Bacterium and Some Asian R. solanacearum Strains Form a Single Genomic Species Despite Divergent Lifestyles
Source: PLoS One. 2011 Sep 8;6(9):e24356. doi: 10.1371/journal.pone.0024356 (PMC3169583; doi:10.1371/journal.pone.0024356)
Supplement: Table S5 — List of adhesins and hemagluttinins genes in sequenced strains from the R. solanacearum species complex. (XLS) [file pone.0024356.s005.xls]

## Sheet: adhesins or hemagglutinins 
Label	Begin	End	Length	Product	Mutation
GMI1000
RSc0115	133929	138947	5019	putative hemagglutinin-related autotransporter protein	no
RSc0887	921256	931761	10506	putative hemagglutinin-related protein	no
RSc1775	1901562	1911059	9498	putative hemagglutinin-related protein	no
RSc2797	3006503	3007588	1086	Putative hemagglutinin-related transmembrane protein precursor	no
RSc3162	3418319	3421357	3039	putative hemagglutinin-related autotransporter protein	no
RSc3183	3442287	3444827	2541	putative hemagglutinin-related signal peptide protein	no
RSc3188	3446800	3455055	8256	putative hemagglutinin-related protein	no
RSp0540	673790	684448	10659	putative hemagglutinin-related protein	no
RSp1071	1351770	1354316	2547	putative hemagglutinin-related protein	no
RSp1073	1354727	1364695	9969	conserved exoprotein, putative adhesin or hemolysin of unknown function	no
RSp1180	1488364	1500684	12321	putative hemagglutinin/hemolysin-related protein	no
RSp1444	1813484	1817599	4116	putative hemagglutinin-related protein	no
RSp1536	1924001	1926541	2541	putative hemagglutinin-related signal peptide protein (fragment)	no
RSp1539	1927616	1935829	8214	putative hemagglutinin-related protein	no
RSp1620	2036953	2040882	3930	putative surface-exposed adhesin protein	no
IPO1609
RALIP_0799	789568	790758	1191	putative hemagglutinin/hemolysin-related protein (fragment)	no
RALIP_1192	1205532	1209329	3798	fragment of putative hemagglutinin-related autotransporter protein (part 1)	partial
RALIP_1193	1209649	1210698	1050	fragment of putative hemagglutinin-related autotransporter protein (part 2)	partial
RALIP_2420	2449090	2452245	3156	putative hemagglutinin-related autotransporter protein	no
RALIP_2456	2481412	2491044	9633	Adhesin HecA 20-residue repeat x2	no
RALIP_3736	3850541	3859828	9288	putative hemagglutinin-related protein	no
RALIP_3782	3913930	3917448	3519	fragment of putative hemagglutinin/hemolysin-related protein (part 2)	partial
RALIP_3783	3917445	3921542	4098	fragment of putative hemagglutinin/hemolysin-related protein (part 2)	partial
RALIP_3784	3921543	3924323	2781	fragment of putative hemagglutinin/hemolysin-related protein (part 1)	partial
RALIP_3870	4015142	4025128	9987	putative hemagglutinin-related protein	no
RALIP_4816	5135989	5138814	2826	putative hemagglutinin-related signal peptide protein	no
Molk 2
RALMO_0121	158059	159573	1515	putative hemagglutinin-related protein (fragment)	no
RALMO_0126	161173	164073	2901	putative hemagglutinin-related protein (fragment)	no
RALMO_0127	164433	170879	6447	putative hemagglutinin-related protein (fragment)	no
RALMO_0252	310676	312823	2148	putative hemagglutinin-related protein (fragment)	no
RALMO_0253	312892	315300	2409	putative hemagglutinin-related protein (fragment)	no
RALMO_0463	569440	575052	5613	putative hemagglutinin-related protein (fragment)	no
RALMO_1245	1389948	1395608	5661	fragment of putative hemagglutinin-related protein (part 1)	partial
RALMO_1246	1396354	1397622	1269	fragment of putative hemagglutinin-related protein (part 2)	partial
RALMO_1252	1400757	1403297	2541	putative hemagglutinin-related signal peptide protein	no
RALMO_2911	3235699	3238731	3033	putative hemagglutinin-related autotransporter protein	no
RALMO_3383	3705350	3710383	5034	putative hemagglutinin-related autotransporter protein	no
RALMO_4876	5265167	5267707	2541	putative hemagglutinin-related signal peptide protein	no
RALMO_5199	5611481	5614726	3246	putative hemagglutinin-related protein (fragment)	no
RALMO_5200	5615034	5616419	1386	putative hemagglutinin-related protein (fragment)	no
PSI07
RPSI07_0271	263963	274123	10161	putative adhesin/hemolysin, Adhesin HecA 20-residue repeat x2 domain	no
RPSI07_0710	715089	716171	1083	Putative hemagglutinin-related transmembrane protein precursor	no
RPSI07_3268	3393511	3398529	5019	putative hemagglutinin-related autotransporter protein	no
RPSI07_mp0468	607896	617864	9969	Hemagglutinin-related protein	no
RPSI07_mp0469	618707	621655	2949	Hemagglutinin-related protein (fragment)	no
RPSI07_mp1105	1348275	1348487	213	putative hemagglutinin-related protein (fragment)	partial
RPSI07_mp1110	1352816	1356718	3903	putative hemagglutinin-related protein (fragment)	no
RPSI07_mp1112	1357783	1367655	9873	conserved exoprotein, putative adhesin or hemolysin of unknown function	no
RPSI07_mp1316	1603383	1607447	4065	putative hemagglutinin-related protein	no
RPSI07_mp1352	1641082	1644129	3048	putative hemagglutinin-related autotransporter protein	no
RPSI07_mp1636	1905730	1908210	2481	putative hemagglutinin-related signal peptide protein (fragment)	no
RPSI07_mp1641	1911299	1919122	7824	putative hemagglutinin-related protein	no
RPSI07_mp1725	2017927	2020683	2757	Putative surface-exposed adhesin protein (fragment)	no
BDB
BDBv4_80573	1456471	1466649	10179	Hemagglutinin-related protein	no
BDBv4_110192	2041815	2044778	2964	fragment of putative hemagglutinin-related autotransporter protein (part 1)	partial
BDBv4_110193	2044895	2046829	1935	fragment of putative hemagglutinin-related autotransporter protein (part 2)	partial
BDBv4_150078	2826621	2827703	1083	Putative hemagglutinin-related transmembrane protein precursor	no
BDBv4_160001	3129105	3131795	2691	Putative hemagglutinin-related protein (fragment)	no
BDBv4_mp20002	283496	293479	9984	conserved exoprotein, putative adhesin or hemolysin of unknown function	no
BDBv4_mp60007	453896	461266	7371	putative hemagglutinin-related protein	no
BDBv4_mp70042	1232381	1235002	2622	Putative surface-exposed adhesin protein (fragment)	no
BDBv4_mp70043	1234909	1236117	1209	Putative surface-exposed adhesin protein (fragment)	partial
R. syzygii
RALSYv4_11077	1079045	1079290	246	Putative hemagglutinin-related transmembrane protein precursor (fragment)	no
RALSYv4_11092	1089433	1090014	582	putative Hemagglutinin-like protein	no
RALSYv4_20161	1569391	1575888	6498	putative adhesin/hemolysin, Adhesin HecA 20-residue repeat x2 domain (fragment)	no
RALSYv4_20166	1577867	1588651	10785	putative adhesin/hemolysin, Adhesin HecA 20-residue repeat x2 domain	no
RALSYv4_20415	1817743	1821288	3546	putative hemagglutinin-related protein (fragment)	no
RALSYv4_30142	1979704	1980429	726	putative hemagglutinin-related autotransporter protein (fragment)	partial
RALSYv4_30208	2043756	2046296	2541	putative hemagglutinin-related signal peptide protein (fragment)	partial
RALSYv4_30215	2048285	2050420	2136	Adhesin HecA 20-residue repeat x2 (fragment) (part2)	partial
RALSYv4_30220	2052985	2055381	2397	Putative hemagglutinin-related protein (fragment) (part1)	partial
RALSYv4_30227	2057997	2067014	9018	putative hemagglutinin-related protein	no
RALSYv4_mp10001	441	4046	3606	putative hemagglutinin-related protein (fragment)	no
RALSYv4_mp10008	8440	11370	2931	putative adhesin or hemolysin of unknown function (fragment)	partial
RALSYv4_mp10012	12020	16420	4401	putative adhesin/hemolysin	no
RALSYv4_mp10018	20283	25640	5358	putative adhesin/hemolysin	no
RALSYv4_mp10245	261230	268753	7524	Hemagglutinin-related protein (fragment)	no
RALSYv4_mp10247	269215	272835	3621	Hemagglutinin-related protein (fragment)	no
RALSYv4_mp10250	273659	276736	3078	Hemagglutinin-related protein (fragment)	no
RALSYv4_mp10285	310401	320588	10188	Hemagglutinin-related protein	no
RALSYv4_mp10436	467017	476643	9627	putative adhesin/hemolysin	no
RALSYv4_mp10815	902275	908808	6534	fragment of conserved exoprotein, putative adhesin or hemolysin of unknown function (part 2)	partial
RALSYv4_mp10819	910028	914632	4605	fragment of conserved exoprotein, putative adhesin or hemolysin of unknown function (part 2)	partial
RALSYv4_mp20001	916471	918801	2331	fragment of conserved exoprotein, putative adhesin or hemolysin of unknown function (part 1)	partial
RALSYv4_mp30202	1137122	1141183	4062	putative hemagglutinin-related protein	no
RALSYv4_mp30476	1382653	1384716	2064	putative hemagglutinin-related signal peptide protein (fragment)	partial
RALSYv4_mp30580	1479746	1483024	3279	Putative surface-exposed adhesin protein (fragment)	no
RALSYv4_mp30827	1740242	1742650	2409	putative hemagglutinin-related protein (fragment)	no
CFBP2957
RCFBPv4_0267	272215	275247	3033	putative hemagglutinin-related autotransporter protein	no
RCFBPv4_0666	696039	697115	1077	Putative hemagglutinin-related transmembrane protein precursor	no
RCFBPv4_3259	3286083	3291101	5019	putative hemagglutinin-related autotransporter protein	no
RCFBPv5_mp0572	598737	601556	2820	putative hemagglutinin/hemolysin-related protein (fragment)	no
RCFBPv5_mp0661	705498	715028	9531	putative adhesin or hemolysin of unknown function	no
RCFBPv5_mp0664	716508	718097	1590	putative hemagglutinin-related protein (fragment)	no
RCFBPv5_mp0666	719141	719596	456	putative hemagglutinin-related protein (fragment)	no
RCFBPv5_mp1408	1602091	1603824	1734	putative adhesin/hemolysin	no
RCFBPv5_mp1428	1626472	1626912	441	putative hemagglutinin-related signal peptide protein (fragment)	partial
CMR15
CMR15v5_0793	783800	788839	5040	putative hemagglutinin-related autotransporter protein	no
CMR15v5_1143	1165893	1168940	3048	putative hemagglutinin-related autotransporter protein	no
CMR15v5_1536	1582301	1583350	1050	Putative hemagglutinin-related transmembrane protein precursor	no
CMR15v5_mp0199	211070	213613	2544	putative hemagglutinin-related signal peptide protein (fragment)	partial
CMR15v5_mp0202	215788	224199	8412	putative hemagglutinin-related protein	no
CMR15v5_mp0850	944251	955281	11031	putative hemagglutinin-related protein	no
CMR15v5_mp1101	1268941	1271382	2442	putative hemagglutinin-related signal peptide protein	no
CMR15v5_mp1267	1451410	1453950	2541	putative hemagglutinin-related signal peptide protein	no
CMR15v5_mp1444	1672255	1682721	10467	putative hemagglutinin-related protein	no
CMR15v5_mp1551	1801763	1812046	10284	putative hemagglutinin/hemolysin-related protein	no
